# Supplementary material for: Comparison of the toxic effects of different mycotoxins on porcine and mouse oocyte meiosis
Source: PeerJ. 2018 Jun 20;6:e5111. doi: 10.7717/peerj.5111 (PMC6015490; doi:10.7717/peerj.5111)
Supplement: Supplemental Information 1 [file peerj-06-5111-s001.xlsx]

## Sheet: Sheet1
		DON							ZEA
mouse	control	1μM	2μM	3μM	4μM		mouse	control	10μM	50μM	100μM	200μM
	0.7353	0.7846	0.5	0.1186	0.0256			0.881	0.7959	0.5	0.1892	0
	0.8	0.7377	0.4167	0.1964	0.0238			0.7647	0.7419	0.5555	0.25	0
	0.7667	0.7581	0.4146	0.1739	0.0189			0.7931	0.6977	0.5751	0.3478	0
SD	0.0323546	0.023516	0.0487108	0.0400358	0.00693494		SD	0.0606337	0.0491814	0.0389539	0.0800161	0
n	162	139	173	199	189		n	155	154	128	150	132
average	0.767333	0.760133	0.443767	0.162967	0.0227667		average	0.812933	0.745167	0.543533	0.262333	0
pig	control	0.5	1	2	3		pig	control	5μM	10μM	30μM	50μM
	0.74	0.6939	0.475	0.1556	0.0323			0.717	0.6042	0.5273	0.1923	0
	0.691	0.7241	0.4944	0.2245	0.0152			0.7305	0.5882	0.5325	0.2353	0.0408
	0.7305	0.6346	0.4194	0.1304	0.0513			0.8881	0.6212	0.4828	0.1455	0.0816
SD	0.0259856	0.0455316	0.0389288	0.0487118	0.0180583		SD	0.0951273	0.0165025	0.0273172	0.0449134	0.0408
n	195	159	176	145	132		n	175	199	190	147	148
average	0.7205	0.6842	0.462933	0.170167	0.0329333		average	0.778533	0.604533	0.5142	0.191033	0.0408
		OTA							AFB1
mouse	control	200μM	300μM	400μM	600μM		mouse	control	10	50	100	150
	0.7647	0.7213	0.4643	0.3333	0			0.8421	0.6735	0.5484	0.1137	0.0645
	0.8421	0.7286	0.4848	0.3333	0			0.8	0.7647	0.6119	0.1613	0
	0.8	0.7632	0.5467	0.2703	0.0667			0.7561	0.7465	0.5185	0.2609	0
SD	0.0387498	0.0223833	0.0428984	0.0363731	0.0385093		SD	0.0430031	0.0482661	0.0476966	0.0751152	0.0372391
n	169	143	190	145	178		n	142	110	157	154	1.46
average	0.802267	0.7377	0.4986	0.3123	0.0222333		average	0.7994	0.728233	0.5596	0.178633	0.0215
pig	control	1	5	10	30	100	pig	control	5	10	50	100
	0.7917	0.6604	0.5417	0.2	0.2769	0.0125		0.8881	0.8372	0.6087	0.2667	0
	0.7305	0.6923	0.5349	0.2585	0.1842	0.0278		0.7586	0.6835	0.4697	0.1515	0
	0.8881	0.6111	0.5383	0.2093	0.2045	0.087		0.775	0.5294	0.5122	0.2703	0
SD	0.0794525	0.0409095	0.0034	0.0314361	0.0487291	0.0393467	SD	0.070511	0.1539	0.0712268	0.067574	0
n	164	178	154	183	140	144	n	217	195	144	192	147
average	0.803433	0.6546	0.5383	0.2226	0.221867	0.0424333	average	0.807233	0.683367	0.5302	0.2295	0
			HT-2
mouse	control	10μM	20μM	30μM	40μM
	0.7204	0.4902	0.3102	0.0625	0.0108
	0.7501	0.4032	0.3536	0.0802	0.0113
	0.7219	0.4065	0.3277	0.0697	0.0094
SD	0.0167311	0.0493045	0.0218351	0.00890112	0.000984886
n	153	176	163	150	169
average	0.7308	0.4333	0.3305	0.0708	1.O5%
pig	control	10	50	100	150	200	400
	0.7586	0.6818	0.4531	0.3019	0.2	0.25	0.0732
	0.7917	0.7188	0.4561	0.2	0.1791	0.1167	0.0862
	0.7955	0.6596	0.5128	0.2632	0.2576	0.1739	0.0872
SD	0.0202964	0.0299067	0.0336352	0.0514385	0.0406547	0.0668729	0.00781025
n	171	163	156	164	188	175	162
average	0.781933	0.686733	0.474	0.255033	0.212233	0.1802	0.0822
